# Supplementary material for: Snakes on a plain: biotic and abiotic factors determine venom compositional variation in a wide-ranging generalist rattlesnake
Source: BMC Biol. 2023 Jun 6;21:136. doi: 10.1186/s12915-023-01626-x (PMC10246093; doi:10.1186/s12915-023-01626-x)
Supplement: Supplementary file 1 — Additional file 1: Table S1. Venom Sample Information. Collection information for all individuals included in study. [file 12915_2023_1626_MOESM1_ESM.xlsx]

## Sheet: Sheet2
Sample	State	County	Protein Conc. (mg/mL)	Snout-Vent Length	Tail Length	Sex	Age
45	CO	San Miguel	4.7	686	N/A	N/A	adult
47	CO	Montrose	4.08	566	N/A	N/A	adult
236	CO	Weld	4.23	762	57	F	adult
237	CO	Weld	4.69	750	62	M	adult
239	CO	Weld	4.51	620	38	F	adult
BOL268	CO	Boulder	2.43	870	45	F	adult
BOL269	CO	Boulder	2.24	970	45	F	adult
BOL270	CO	Boulder	2.2	930	45	F	adult
BOL271	CO	Boulder	2.4	815	43	F	adult
BOL272	CO	Boulder	2.29	770	42	F	adult
Broom 106	CO	Boulder	4.79733	750	65	M	adult
CO142	CO	Huerfano	3.29	825	50	F	adult
CO265	CO	Otero	3.12	1040	80	M	adult
Cvv1	CO	Weld	5.98	600	55	M	adult
Cvv2	CO	Weld	5.19	965	82	M	adult
Cvv3	CO	Weld	5.15	800	44	F	adult
DRS065	CO	Mesa	4	810	48	F	adult
DRS103	CO	Moffat	2.63	675	59	M	adult
DRS105	CO	Moffat	2.48	1000	47	F	adult
DRS106	CO	Moffat	2.49	800	42	F	adult
DRS109	CO	Moffat	2.59	870	45	F	adult
DRS112	CO	San Miguel	4.645	770	60	M	adult
Gold 310	CO	Jefferson	4.874	770	65	M	adult
Hog 22	CO	Jefferson	4	770	65	M	adult
Hog 23	CO	Jefferson	4	885	65	M	adult
HWY71B	CO	Washington	5.259	580	43	F	adult
Jeff 11	CO	Jefferson	2.21	865	42	F	adult
JP3	CO	San Miguel	3.42	555	32	M	adult
Lari 160	CO	Larimer	2.51	N/A	N/A	N/A	adult
Lin 300	CO	Lincoln	4.77	680	40	M	adult
Lin 72	CO	Lincoln	4.82	695	44	M	adult
Lin 73	CO	Lincoln	4.75	635	59	M	adult
Lin 74	CO	Lincoln	4.65	870	70	M	adult
Lit 094	CO	Jefferson	4	800	40	F	adult
Lit 095	CO	Jefferson	4	755	64	M	adult
Lit 325	CO	Jefferson	4.984	830	73	M	adult
Mesa 110	CO	Boulder	4.952	905	48	F	adult
Morr 307	CO	Jefferson	5.069	700		M	adult
NCAR144	CO	Boulder	4.323	890	75	M	adult
NREL 309	CO	Jefferson	5.929	850	48	F	adult
NREL 327	CO	Jefferson	5.249	825	66	M	adult
Otero 303	CO	Otero	4.872	780	65	M	adult
Otero 304	CO	Otero	4.995	795	47	F	adult
Otero 305	CO	Otero	4.872	640	55	M	adult
Otero 318	CO	Otero	4.69	865	65	M	adult
Otero 319	CO	Otero	4.473	720	57	M	adult
Otero 321	CO	Otero	4.086	815	65	M	adult
PCC 152	CO	Arapahoe	3.24	825	47	F	adult
PCC 153	CO	Arapahoe	2.47	1130	85	M	adult
PCC 211	CO	Arapahoe	2.78	740	63	M	adult
PCC 72	CO	Arapahoe	2.98	1150	90	M	adult
PCC 73	CO	Arapahoe	2.45	990	50	F	adult
PCC 74	CO	Arapahoe	2.82	670	56	M	adult
Platt 203	CO	Weld	2.2	805	73	M	adult
Platte 109	CO	Weld	4.264	810	50	F	adult
Platte 312	CO	Weld	5.587	505	30	F	adult
Platte 313	CO	Weld	5.043	690	40	F	adult
Platte 314	CO	Weld	5.383	905	80	M	adult
Platte 323	CO	Weld	4.914	800	75	M	adult
Platte 324	CO	Weld	5.922	900	50	F	adult
Prow 269	CO	Prowers	4.34	715	40	F	adult
Pueblo 100	CO	Pueblo	4	790	64	M	adult
Pueblo 107	CO	Pueblo	3.488	705	65	M	adult
Pueblo 108	CO	Pueblo	4.22133	810	55	F	adult
Pueblo 99	CO	Pueblo	4	865	65	M	adult
S_Table 198	CO	Jefferson	1.93	760	60	M	adult
S_Table 199	CO	Jefferson	1.84	810	62	M	adult
S_Table 200	CO	Jefferson	2.32	780	45	F	adult
S_Table 202	CO	Jefferson	2.71	730	45	F	adult
STable 308	CO	Jefferson	4.699	760	35	F	adult
TAC 457	CO	Steamboat	4.69	739	50	F	adult
TAC 458	CO	Steamboat	4.76	770	41	F	adult
TAC 459	CO	Steamboat	4.41	535	43	F	adult
TAC 460	CO	Steamboat	3.95	902	80	M	adult
TAC 461	CO	Steamboat	4.22	684	48	F	adult
TAC 462	CO	Steamboat	4.52	814	70	M	adult
US 93_338	CO	Jefferson	4.989	800	40	F	adult
US 93_351	CO	Jefferson	4.639	755	65	M	adult
US 93_352	CO	Jefferson	5.137	830	40	F	adult
WigFarm	CO	Morgan	4.65	820	37	F	adult
Ham 271	KS	Hamilton	4.141	940	80	M	adult
Ham 273	KS	Hamilton	4.835	820	45	F	adult
Hask 263	KS	Haskell	5.534	710	52	M	adult
Mead 264	KS	Meade	5.202	910	50	F	adult
DRS410	MT	Fergus	5.166	610	46	M	adult
DRS411	MT	Fergus	5.65	970	80	M	adult
DRS412	MT	Fergus	4.711	785	60	M	adult
DRS413	MT	Fergus	5.22	970	82	M	adult
DRS414	MT	Fergus	4.579	800	40	F	adult
DRS415	MT	Fergus	5.148	925	70	M	adult
DRS416	MT	Fergus	5.584	1030	85	M	adult
DRS417	MT	Fergus	4.59	N/A	N/A	N/A	adult
DRS418	MT	Fergus	4.825	820	70	M	adult
DRS419	MT	Fergus	4.953	870	67	M	adult
DRS420	MT	Fergus	5.085	930	73	M	adult
DRS421	MT	Fergus	5.546	870	70	M	adult
DRS422	MT	Chouteau	5.848	770	60	M	adult
DRS423	MT	Chouteau	6.921	655	48	M	adult
DRS424	MT	Chouteau	5.772	635	33	F	adult
DRS425	MT	Chouteau	5.12	715	50	M	adult
DRS426	MT	Chouteau	4.601	690	55	M	adult
DRS427	MT	Chouteau	5.497	770	53	F	adult
DRS430	MT	Chouteau	5.053	1075	54	F	adult
DRS431	MT	Chouteau	5.045	740	36	F	adult
DRS433	MT	Chouteau	5.146	1025	53	F	adult
DRS437	MT	Chouteau	6.63	965	45	F	adult
DRS438	MT	Chouteau	5.608	748	37	F	adult
DRS439	MT	Chouteau	5.1	692	51	M	adult
DRS440	MT	Chouteau	3.6	560	35	F	dead
DRS441	MT	Chouteau	6.33	680	50	M	adult
DRS442	MT	Chouteau	5.669	900	55	F	adult
NE371	NE	Lincoln	5.052	575	47	M	adult
NE372	NE	Lincoln	5.775	850	70	M	adult
NE373	NE	Lincoln	6.196	800	67	M	adult
Harding NM	NM	Harding	5.64	710	60	M	adult
NM 303	NM	Socorro	3.73	680	45	M	adult
NM 316	NM	Dona Aña	3.74	790	65	M	adult
NM 317	NM	Luna	3.32	815	70	M	adult
NM 463	NM	Hidalgo	3.6	805	70	M	adult
NM 464	NM	Hidalgo	4.22	830	65	M	adult
NM 488	NM	Socorro	3.2	605	55	M	adult
NM 489	NM	Socorro	3.22	750	65	M	adult
Hid12	NM	Hidalgo	3.845	N/A	N/A	N/A	adult
Hid6	NM	Hidalgo	4.653	N/A	N/A	N/A	adult
SDBH A	SD	Pennington	3.16	N/A	N/A	N/A	adult
SDBH B	SD	Pennington	3.03	N/A	N/A	N/A	adult
SDBH C	SD	Pennington	2.74	N/A	N/A	N/A	adult
SDBH D	SD	Pennington	2.76	N/A	N/A	N/A	adult
SDBH E	SD	Pennington	3.13	N/A	N/A	N/A	adult
SDBH F	SD	Pennington	2.74	N/A	N/A	N/A	adult
SDBH G	SD	Pennington	2.75	N/A	N/A	N/A	adult
Rand 282	TX	Randall	5.151	1010	85	M	adult
TX_399	TX	Jeff Davis	3.036	695	42	F	adult
TX1	TX	Oldham	3.86	N/A	N/A	N/A	adult
TX2	TX	Oldham	3.02	N/A	N/A	N/A	adult
TX3	TX	Gray	2.98	N/A	N/A	N/A	adult
JP2	UT	San Juan	3.31	570	49	M	adult
Mont150	UT	San Juan	4.857	524	30	F	adult
Cvv4_1	WY	Sweetwater	4	740	50	F	adult
Cvv5_1	WY	Sweetwater	4	810	65	M	adult
Cvv6_1	WY	Sweetwater	4	700	62	M	adult
Gur 239	WY	Platte	5.253	785	70	M	adult
Gur 240	WY	Platte	5.03	715	65	M	adult
Gur 303	WY	Platte	5.184	750	58	M	adult
WY344	WY	Albany	3.332	790	45	F	adult
WY451	WY	Sweetwater	4.42	505	32	F	adult
