# Supplementary material for: Snakes on a plain: biotic and abiotic factors determine venom compositional variation in a wide-ranging generalist rattlesnake
Source: BMC Biol. 2023 Jun 6;21:136. doi: 10.1186/s12915-023-01626-x (PMC10246093; doi:10.1186/s12915-023-01626-x)
Supplement: Supplementary file 2 — Additional file 2: Table S2. Proteomics Data. List of venom proteins identified by LC-MS/MS with total signal intensity values for each protein. Table S3. Proteomics Data. List of venom toxin families identified by LC-MS/MS with the summed total signal intensity values for all proteins in a family. [file 12915_2023_1626_MOESM2_ESM.xlsx]

## Sheet: STable2
Supplemental Table S3. List of venom proteins identified by LC-MS/MS with total signal intensity values for each protein
Protein ID	Organism	Family	Description	CO: Jefferson Co.	CO: Otero Co.	CO: San Miguel Co.	CO: Weld Co.	NM: Socorro Co.	NM: Luna Co.	MT: Fergus Co.	NM: Luna Co.2
P0CJ34	Crotalus atrox OX=8730	BPP	Bradykinin inhibitor peptide	66436612000	125917839000	96090317000	74704364000	86965264000	185453008	135927243000	119151739000
Q2PE51	Crotalus durissus collilineatus OX=221569	BPP	Bradykinin-potentiating and C-type natriuretic peptides	488661184	707994180	4727953900	1567446780	2205528320	1959570940	4601412600	5059358700
F8S0Y4	Crotalus adamanteus OX=8729	CRiSPs	Cysteine-rich secretory protein	12587857900	10750560300	12779892700	11086389200	18427871200	8055605200	13874302000	11358050300
Q7ZT99	Crotalus atrox OX=8730	CRiSPs	Cysteine-rich venom protein catrin	54947533000	26362476500	30465044500	34845802000	56853152000	15570281500	41902416000	32280637400
J3S3U6	Crotalus adamanteus OX=8729	CTL	C-type lectin 16	1735237500	3957948420	15516298200	9123040300	40228340000	11560942600	16450053100	28593453100
J3SBN9	Crotalus adamanteus OX=8729	CTL	C-type lectin 6	423878432	5185575400	6128019500	341294720	3102975740	3302537220	4579783200	10168444900
J3SBP0	Crotalus adamanteus OX=8729	CTL	C-type lectin 9a	895178820	7508269100	13078349800	1729799420	11186583600	8477514800	10054627300	6059686900
P81508	Crotalus horridus OX=35024	CTL	Snaclec CHH-B subunit alpha	728942400	11821064200	6598651900	1465998340	9461387300	9629943800	16276111400	6663773700
P81509	Crotalus horridus OX=35024	CTL	Snaclec CHH-B subunit beta	964648450	11176605700	11429140500	1007480190	6748320800	6795817000	10934665200	9779150800
O93427	Crotalus durissus terrificus OX=8732	CTL	Snaclec convulxin subunit beta	0	0	158575696	0	0	0	30342676	0
P0CV88	Crotalus atrox OX=8730	CTL	Snaclec convulxin subunit beta homolog (Fragment)	120727592	204493680	101093456	68534744	148119312	291566080	171841568	177417888
Q719L9	Crotalus durissus terrificus OX=8732	CTL	Snaclec crotocetin-1	1257457540	5846598100	6232965600	1883291140	8513736700	5946966500	4329207800	219185104
J3RYX9	Crotalus adamanteus OX=8729	Cystatin	Cystatin-1	17654228	0	0	53847432	0	0	13563933	0
J3SE80	Crotalus adamanteus OX=8729	Cystatin	Cystatin-2	0	0	0	0	0	0	27198258	0
P31982	Crotalus cerastes cerastes OX=31149	Disintegrin	Disintegrin cerastin	0	17341767700	14763068400	0	9705251800	10824873000	0	25016320000
P31984	Crotalus molossus molossus OX=31151	Disintegrin	Disintegrin molossin	13603426	18547044400	11188285400	56071816	10185197600	9140656100	72692584	19868463100
C0HJM5	Cerrophidion sasai OX=1200835	Disintegrin	Disintegrin sasaimin	42348020	114358680	46766728	0	0	45140256	0	1721876480
C0HK50	Crotalus tzabcan OX=1043006	Disintegrin	Disintegrin tzabcanin	94287040	20461639700	13680046100	179504688	11054833700	10074709000	316616128	22761414700
A2CJE6	Crotalus viridis viridis OX=8742	Disintegrin	Disintegrin viridistatin (Fragment)	13603426	1205277180	5036991500	56071816	479945696	2625354500	72692584	6997726200
J3S820	Crotalus adamanteus OX=8729	Hyal	Hyaluronidase	1260265600	670720580	390015904	958981380	968412160	661444480	803275140	887701500
Q7LZF6	Crotalus atrox OX=8730	Kall-SVSP	Kallikrein-like EII (Fragment)	322959648	3767892990	2816393980	277230784	129407976	219178240	336057472	3078393090
C0HJE7	Crotalus durissus terrificus OX=8732	L-AAO	L-amino acid oxidase bordonein-L	27997859800	19486799900	20633983000	39714427000	32745857000	19675770900	26075850800	23661606900
O93364	Crotalus adamanteus OX=8729	L-AAO	L-amino-acid oxidase	27997859800	19486799900	20633983000	39714427000	32745857000	19675770900	26075850800	23661606900
F8S0Z5	Crotalus adamanteus OX=8729	L-AAO	L-amino-acid oxidase	27997859800	19486799900	20633983000	39714427000	32745857000	19675770900	26075850800	23661606900
O57540	Crotalus durissus terrificus OX=8732	Myotoxin	Crotamine CRO1	2176895740	113270144	556212420	5972902400	162513824	0	1415280000	5415052800
P12028	Crotalus oreganus concolor OX=8740	Myotoxin	Myotoxin-1	62750622000	1277834620	0	255932336	138187824	0	395914592	1706248060
P12029	Crotalus oreganus concolor OX=8740	Myotoxin	Myotoxin-2	2176895740	113270144	556212420	5972902400	162513824	0	1415280000	5415052800
P01476	Crotalus viridis viridis OX=8742	Myotoxin	Myotoxin-A	67056873000	113270144	556212420	216869913000	204868400	0	66454479000	146688967000
F8S0Z7	Crotalus adamanteus OX=8729	Nuclease	Snake venom 5'-nucleotidase	1408922370	979737600	2430584580	866527740	808169220	658435200	2149941760	2133887360
P0CV92	Crotalus atrox OX=8730	Other	Glutaminyl-peptide cyclotransferase (Fragments)	755202750	725443900	968084740	439922528	573693820	554422140	556001090	429491392
B1A4Q6	Crotalus durissus terrificus OX=8732	Other	Phospholipase A2 inhibitor A4/A5	0	0	0	0	0	177686400	0	0
Q90358	Crotalus durissus terrificus OX=8732	Other	Phospholipase A2 inhibitor CNF	0	0	133045776	0	20672740	275062112	29471460	0
J3SDX8	Crotalus adamanteus OX=8729	Other	Putative lysosomal acid lipase/cholesteryl ester hydrolase	0	0	0	0	0	0	6.74027e+06	0
J3SEZ3	Crotalus adamanteus OX=8729	PDE	Venom phosphodiesterase 1	5999325200	2039013630	1826943490	5538438100	2099484030	2267256830	2772857340	4251444740
J3SBP3	Crotalus adamanteus OX=8729	PDE	Venom phosphodiesterase 2	5999325200	2039013630	1826943490	5538438100	2099484030	2267256830	2772857340	4251444740
P0DQQ4	Crotalus durissus collilineatus OX=221569	PDE	Venom phosphodiesterase CdcPDE	5999325200	2039013630	1826943490	5538438100	2099484030	2267256830	2772857340	4251444740
P00624	Crotalus atrox OX=8730	PLA2	Acidic phospholipase A2	31406327800	43267056000	50681996	34695352000	50147922000	33487500	43009221000	25246184
P00623	Crotalus adamanteus OX=8729	PLA2	Acidic phospholipase A2 beta	31406327800	43267056000	50681996	34695352000	50147922000	33487500	43009221000	25246184
D6MKR0	Crotalus horridus OX=35024	PLA2	Acidic phospholipase A2 CH-E6'	31406327800	43267056000	50681996	34695352000	50147922000	33487500	43009221000	25246184
Q7ZTA7	Crotalus oreganus abyssus OX=128077	PLA2	Acidic phospholipase A2 CoaPLA2	22994683900	82083512000	80109552000	24979871700	68888920000	36824330000	31960023000	35675705000
Q800C4	Crotalus viridis viridis OX=8742	PLA2	Acidic phospholipase A2 Cvv-E6a	154537689000	36410237000	50681996	30325641200	43420226000	33487500	99271434000	216448576
Q7ZTA8	Crotalus viridis viridis OX=8742	PLA2	Acidic phospholipase A2 Cvv-E6e	23007264800	112597869000	54401544000	47627661000	114431181000	30979838000	66043781000	31116675100
Q800C3	Crotalus viridis viridis OX=8742	PLA2	Acidic phospholipase A2 Cvv-E6f	27528454100	36410237000	112075696	71921336000	78106534000	33487500	69782348000	84131536
Q800C1	Crotalus viridis viridis OX=8742	PLA2	Acidic phospholipase A2 Cvv-E6h	27528454100	36410237000	112075696	71921336000	78106534000	33487500	69782348000	84131536
P86806	Crotalus durissus cumanensis OX=184542	PLA2	Basic phospholipase A2 10	31406327800	43267056000	50681996	34695352000	50147922000	33487500	43009221000	25246184
P86169	Crotalus durissus ruruima OX=221570	PLA2	Basic phospholipase A2 A	31406327800	43267056000	50681996	34695352000	50147922000	33487500	43009221000	25246184
Q71QE8	Crotalus viridis viridis OX=8742	PLA2	Basic phospholipase A2 Cvv-N6	4952603600	40195604000	43723956000	543695490	42509046000	23877478400	12123367400	20435777500
Q8UVZ7	Crotalus atrox OX=8730	PLA2	Basic phospholipase A2 homolog Cax-K49	272982528	920561280	0	0	572278850	265131520	404706400	108937560
P0CG56	Crotalus durissus terrificus OX=8732	PLA2	Phospholipase A2 crotoxin basic subunit CBb	31406327800	43267056000	50681996	34695352000	50147922000	33487500	43009221000	25246184
P08878	Crotalus durissus terrificus OX=8732	PLA2	Phospholipase A2 homolog crotoxin acid subunit CA	34576966000	0	0	0	0	0	22464639000	0
P18998	Crotalus scutulatus scutulatus OX=8738	PLA2	Phospholipase A2 homolog mojave toxin acidic chain	31364423700	0	0	0	0	0	19705968600	0
F8S101	Crotalus adamanteus OX=8729	PLB	Phospholipase B	1000432510	1676466560	1129847810	855773500	2233425920	1327626240	2167313660	2307630590
Q90391	Crotalus atrox OX=8730	SVMP	Snake venom metalloproteinase atrolysin-B	1859273090	283163360	4676376100	92569032	110724304	2892078340	5537423400	1739379200
P15167	Crotalus atrox OX=8730	SVMP	Snake venom metalloproteinase atrolysin-D	1063677950	8399823400	3709639940	2223826430	88888376	2218721280	41304326000	15751229400
Q91401	Crotalus atrox OX=8730	SVMP	Snake venom metalloproteinase atroxase	1859273090	245950208	4487800800	92569032	81084992	2805639420	5518533100	1550013700
Q9PSN7	Crotalus ruber ruber OX=8736	SVMP	Snake venom metalloproteinase HT-1 (Fragment)	58691904	30572013600	25791057900	80164136	25935153200	57199829000	85183624	31191001100
P20897	Crotalus ruber ruber OX=8736	SVMP	Snake venom metalloproteinase HT-2	1859273090	245950208	4487800800	92569032	81084992	2805639420	5518533100	1550013700
P34182	Crotalus atrox OX=8730	SVMP	Zinc metalloproteinase/disintegrin	0	32095285200	24633321500	0	20854857700	21206052900	0	36271751000
P0C6E8	Trimeresurus gramineus OX=8767	SVMP	Zinc metalloproteinase/disintegrin (Fragment)	8347544100	3667572990	11639738400	1697809020	9031832600	6329045000	6179802600	4490178000
C9E1R9	Crotalus viridis viridis OX=8742	SVMP	Zinc metalloproteinase/disintegrin VMP-II	3642143490	8804025300	19388252200	3898835710	7686633500	6914294800	25629186000	15371850800
J9Z332	Crotalus adamanteus OX=8729	SVMP	Zinc metalloproteinase-disintegrin VMP-II	2272669180	3527196670	11264854000	96368976	3131360000	6189895700	5728279600	7391505900
C9E1R7	Crotalus atrox OX=8730	SVMP	Zinc metalloproteinase-disintegrin VMP-II	3904115200	6442072100	8644885500	392423744	6656035800	6372966400	9382905900	3915744770
Q2QA02	Crotalus durissus durissus OX=31150	SVMP	Zinc metalloproteinase-disintegrin-like	0	170828694000	139602428000	73288320	134290194000	201831547000	422678944	176950477000
J3S829	Crotalus adamanteus OX=8729	SVMP	Zinc metalloproteinase-disintegrin-like 2a	13325743100	9296004100	19605264400	8299476000	3372566780	9405290500	8946253800	10761832400
J3S830	Crotalus adamanteus OX=8729	SVMP	Zinc metalloproteinase-disintegrin-like 3a	0	30654308400	25804394500	0	25856022500	57203843000	12001493	31132616700
F8S108	Crotalus adamanteus OX=8729	SVMP	Zinc metalloproteinase-disintegrin-like 4a	9598617600	37033640000	32714973200	8657061900	29304598500	47957934000	12403234800	37186167000
J3SDW8	Crotalus adamanteus OX=8729	SVMP	Zinc metalloproteinase-disintegrin-like 8	19127533600	11501470700	25344604200	11348152300	4415074300	10986892300	11784193000	12352972800
Q92043	Crotalus atrox OX=8730	SVMP	Zinc metalloproteinase-disintegrin-like atrolysin-A (Fragment)	85999064	11481936900	4260382460	4063310590	27630493700	3593257470	5530296300	250270400
C5H5D1	Crotalus durissus cascavella OX=184540	SVMP	Zinc metalloproteinase-disintegrin-like crotastatin (Fragment)	9598617600	37033640000	32714973200	8657061900	29304598500	47957934000	12403234800	37186167000
Q9DGB9	Crotalus atrox OX=8730	SVMP	Zinc metalloproteinase-disintegrin-like VAP1	9598617600	37033640000	32714973200	8657061900	29304598500	47957934000	12403234800	37186167000
A4PBQ9	Crotalus atrox OX=8730	SVMP	Zinc metalloproteinase-disintegrin-like VAP2A	0	124964585000	103216439000	73288320	98899411000	154047054000	339924256	132128555000
C9E1R8	Crotalus viridis viridis OX=8742	SVMP	Zinc metalloproteinase-disintegrin-like VMP-III	6.64973e+06	203073044000	136553046000	1035939900	158130733000	241366286000	4682888200	204942279000
Q9PRW3	Crotalus atrox OX=8730	SVSP	Alpha-fibrinogenase A2 (Fragment)	322959648	3767892990	2816393980	277230784	129407976	219178240	336057472	3078393090
J3SBQ3	Crotalus adamanteus OX=8729	SVSP	Inactive snake venom serine proteinase 13	54225789000	56951910000	65758716000	56285401000	70514442000	57707069000	64414376000	62689096000
Q2QA04	Crotalus durissus durissus OX=31150	SVSP	Snake venom serine protease	47887716000	55622574000	64236302000	55623533000	68064805000	56519836000	62277276000	61215166000
Q8QHK3	Crotalus atrox OX=8730	SVSP	Snake venom serine protease catroxase-1	60772852000	42769506000	90987799000	69308432000	108568183000	66942763000	104062976000	80316588000
Q8QHK2	Crotalus atrox OX=8730	SVSP	Snake venom serine protease catroxase-2	32156864500	31898402800	26912204800	43624444000	35812577000	26917980200	67875668000	41605079000
P0CV90	Crotalus atrox OX=8730	SVSP	Snake venom serine protease homolog (Fragment)	1058821950	1063397250	1262763010	2730457090	2706104830	1749835520	40754316	2412258820
J3S832	Crotalus adamanteus OX=8729	SVSP	Snake venom serine proteinase 11	23564283900	20430524400	22490646500	17101774800	23616596000	20370182100	20350513200	18073565200
J3RY93	Crotalus adamanteus OX=8729	SVSP	Snake venom serine proteinase 12	66443223000	81726530000	75018240000	76910494000	98614182000	76110053000	116277002000	113267802000
J3SDW9	Crotalus adamanteus OX=8729	SVSP	Snake venom serine proteinase 14	47887716000	55622574000	64236302000	55623533000	68064805000	56519836000	62277276000	61215166000
J3S833	Crotalus adamanteus OX=8729	SVSP	Snake venom serine proteinase 2	55013081000	59476402000	90544939000	66895667000	79244829000	56968552000	89840583000	68694512000
J3SDX0	Crotalus adamanteus OX=8729	SVSP	Snake venom serine proteinase 4a	50043122000	57318314000	51573473000	50208625000	65794142000	53682176000	86190039000	85240750000
F8S116	Crotalus adamanteus OX=8729	SVSP	Snake venom serine proteinase 5	39461380000	40097153000	43001614000	53192774000	44197925000	37896991000	77865107000	54155583000
J3S835	Crotalus adamanteus OX=8729	SVSP	Snake venom serine proteinase 8	51604529000	61180355000	64316588000	69439226000	74556228000	59716813000	88854790000	75089330000
J3RYA3	Crotalus adamanteus OX=8729	SVSP	Snake venom serine proteinase 9	15627514900	10575177700	10730256400	7900159500	11749410800	11042490400	13246135300	10350302200
A0A0S4FKT4	Crotalus durissus collilineatus OX=221569	Thr-SVSP	Thrombin-like enzyme collinein-1	15627514900	10575177700	10730256400	7900159500	11749410800	11042490400	13246135300	10350302200
F8S114	Crotalus adamanteus OX=8729	Thr-SVSP	Thrombin-like enzyme crotalase	40891970000	40573096000	37613470000	38107668000	50848846000	37327438000	46725276000	43450577000
B0FXM2	Crotalus durissus terrificus OX=8732	Thr-SVSP	Thrombin-like enzyme gyroxin B1.4	15627514900	10575177700	10730256400	7900159500	11749410800	11042490400	13246135300	10350302200
B0FXM3	Crotalus durissus terrificus OX=8732	Thr-SVSP	Thrombin-like enzyme gyroxin B1.7	40891970000	40573096000	37613470000	38107668000	50848846000	37327438000	46725276000	43450577000
C0K3N3	Crotalus atrox OX=8730	VEGF	Snake venom vascular endothelial growth factor toxin cratrin	205349088	137427328	487866368	161250112	61575160	198086192	280586176	75280504
F8S122	Crotalus adamanteus OX=8729	Vespryn	Vespryn	298012096	272358816	942724800	121737304	144041632	366791424	345914752	638421380
J3S836	Crotalus adamanteus OX=8729	VF	Venom factor	389548000	246139056	0	358650912	0	0	1715715580	198616048
Q9DEZ9	Crotalus durissus terrificus OX=8732	VNGF	Venom nerve growth factor	2253510660	2077115650	2133345020	2288369660	2634003970	2380568580	5252958700	2125478530

## Sheet: STable3
Supplemental Table S4. List of venom toxin families identified by LC-MS/MS with the summed total signal intensity values for all proteins in a family
Protein Family	CO: Jefferson	CO: Otero	CO: San Miguel	CO: Weld	NM: Socorro	NM: Luna	MT: Fergus	NM: Luna
BPP (Bradykinin inhibitor peptide)	66925273184	126625833180	100818270900	76271810780	89170792320	2145023948	140528655600	124211097700
CRiSP (Cysteine-rich secretory protein)	67535390900	37113036800	43244937200	45932191200	75281023200	23625886700	55776718000	43638687700
CTL (C-type lectin)	6126070734	45700554600	59243094652	15619438854	79389463452	46005288000	62826632244	61661112392
Cystatin	17654228	0	0	53847432	0	0	40762191	0
Disintegrin	163841912	57670087660	44715158128	291648320	31425228796	32710732856	462001296	76365800480
Hyal (Hyaluronidase)	1260265600	670720580	390015904	958981380	968412160	661444480	803275140	887701500
Kall-SVSP (Kallikrein-like snake venom serine protease)	322959648	3767892990	2816393980	277230784	129407976	219178240	336057472	3078393090
L-AAO (L-amino acid oxidase)	83993579400	58460399700	61901949000	119143281000	98237571000	59027312700	78227552400	70984820700
Myotoxin	134161286480	1617645052	1668637260	229071650136	668083872	0	69680953592	159225320660
Nuclease	1408922370	979737600	2430584580	866527740	808169220	658435200	2149941760	2133887360
Other	755202750	725443900	968084740	439922528	573693820	554422140	5.62741e+08	429491392
PDE (Phosphodiesterase)	17997975600	6117040890	5480830470	16615314300	6298452090	6801770490	8318572020	12754334220
PLA2 (Phospholipase A2)	515201488528	604630593280	178947023140	455491653390	726942924590	92700913932	649623412860	87873283912
PLB (Phospholipase B)	1000432510	1676466560	1129847810	855773500	2233425920	1327626240	2167313660	2307630590
SVMP (Snake venom metalloprotease)	8.62084e+10	767184016136	671255205300	59531776242	614165946244	937242134530	173812113717	799300171870
SVSP (Snake venom serine protease)	546069852898	578500713140	673886237690	625121751174	751633637606	582363755460	853908553288	737403591310
Thr-SVSP (Thrombin-like snake venom serine protease)	113038969800	102296547400	96687452800	92015655000	125196513600	96739856800	119942822600	107601758400
VEGF (Venom edothelial growth factor)	205349088	137427328	487866368	161250112	61575160	198086192	280586176	75280504
Vespryn	298012096	272358816	942724800	121737304	144041632	366791424	345914752	638421380
VF (Venom factor)	389548000	246139056	0	358650912	0	0	1715715580	198616048
VNGF (Venom nerve growth factor)	2253510660	2077115650	2133345020	2288369660	2634003970	2380568580	5252958700	2125478530
